# Supplementary material for: Heavy Metal and Trace Element Status and Dietary Determinants in Children with Phenylketonuria
Source: Nutrients. 2024 Oct 12;16(20):3463. doi: 10.3390/nu16203463 (PMC11509891; doi:10.3390/nu16203463)
Supplement: Supplementary file 1 [file nutrients-16-03463-s001.zip]

Archive with 1 entries (1 files):
- nutrients-3250669-supplementary.pdf
